# Supplementary material for: Clinical-mediated discovery of pyroptosis in CD8+ T cell and NK cell reveals melanoma heterogeneity by single-cell and bulk sequence
Source: Cell Death Dis. 2023 Aug 24;14(8):553. doi: 10.1038/s41419-023-06068-5 (PMC10449777; doi:10.1038/s41419-023-06068-5)
Supplement: Supplementary file 1 — Table S1 [file 41419_2023_6068_MOESM1_ESM.xlsx]

## Sheet: Sheet1
Table S1: Clinical Characteristics of melanoma patients
number	Age	Gender	position	pathologic type	lymph node metastases
Patient 1	95	male	foot	ocular melanoma	none
Patient 2	69	male	foot	freckled nevus melanoma	none
Patient 3	66	famale	foot	freckled nevus melanoma	yes (2/2)
Patient 4	82	famale	foot	amelanotic mlanoma	none
Patient 5	72	male	foot	ocular melanoma	none
Patient 6	55	male	back	superficial spreading melanoma	none
Patient 7	73	male	foot	freckled nevus melanoma	none
Patient 8	59	male	cheek	freckled nevus melanoma	none
Patient 9	76	male	abdomen	superficial spreading melanoma	none
